# Supplementary material for: Ethnogeographic and inter-individual variability of human ABC transporters
Source: Hum Genet. 2020 Mar 23;139(5):623–46. doi: 10.1007/s00439-020-02150-6 (PMC7170817; doi:10.1007/s00439-020-02150-6)
Supplement: Supplementary file 5 — Supplementary Table 1: Overview of evolutionary constraint scores in the human ABC transporter family. o/e indicates the ratio of observed to expected variations. Values in brackets indicate the 90% confidence interval. pLI indicates the probability of being loss-of-function intolerant. Z scores indicate the deviation of observed counts from the expected variant number (XLSX 12 kb) [file 439_2020_2150_MOESM5_ESM.xlsx]

## Sheet: Sheet1
Gene	pLoF	pLoF	Missense	Missense	Synonymous	Synonymous
	pLI	o/e	Z	o/e	Z	o/e
ABCA1	0	0.38 (0.3 - 0.49)	1.75	0.86 (0.81 - 0.9)	-1.39	1.08 (1 - 1.16)
ABCA2	1	0.1 (0.07 - 0.17)	4.91	0.65 (0.62 - 0.69)	-3.36	1.16 (1.09 - 1.23)
ABCA3	0	0.36 (0.26 - 0.5)	0.32	0.97 (0.92 - 1.02)	-2.75	1.16 (1.08 - 1.25)
ABCA4	0	0.76 (0.64 - 0.91)	-0.66	1.05 (1 - 1.1)	-1.57	1.09 (1.01 - 1.17)
ABCA5	0	0.67 (0.54 - 0.84)	0.37	0.96 (0.91 - 1.02)	-0.2	1.02 (0.92 - 1.13)
ABCA6	0	0.69 (0.55 - 0.86)	-0.49	1.05 (0.99 - 1.11)	0.58	0.96 (0.86 - 1.06)
ABCA7	0	0.9 (0.75 - 1.07)	-1.47	1.11 (1.06 - 1.16)	-1.07	1.05 (0.99 - 1.13)
ABCA8	0	0.98 (0.82 - 1.19)	-0.19	1.02 (0.96 - 1.08)	0.67	0.95 (0.86 - 1.05)
ABCA9	0	0.89 (0.74 - 1.07)	0.75	0.93 (0.87 - 0.98)	0.48	0.97 (0.88 - 1.06)
ABCA10	0	0.78 (0.64 - 0.97)	-0.06	1.01 (0.95 - 1.07)	0.22	0.98 (0.89 - 1.09)
ABCA12	0	0.38 (0.3 - 0.48)	1.63	0.87 (0.83 - 0.92)	-0.56	1.03 (0.96 - 1.11)
ABCA13	0	0.92 (0.81 - 1.03)	-1.52	1.09 (1.05 - 1.12)	-1	1.04 (0.99 - 1.1)
ABCB1	0	0.33 (0.23 - 0.47)	1.44	0.85 (0.79 - 0.91)	-0.19	1.02 (0.91-1.13)
TAP1 (ABCB2)	0	0.43 (0.28 - 0.66)	1.77	0.76 (0.69 - 0.83)	1.22	0.89 (0.78 - 1.01)
TAP2 (ABCB3)	0	0.52 (0.36 - 0.79)	1.39	0.79 (0.72 - 0.87)	0.58	0.94 (0.82 - 1.08)
ABCB4	0	0.36 (0.26 - 0.51)	1.97	0.79 (0.73 - 0.85)	0.83	0.93 (0.84 - 1.04)
ABCB5	0	0.91 (0.74 - 1.13)	-1.98	1.22 (1.15 - 1.29)	-2.13	1.18 (1.06 - 1.3)
ABCB6	0	0.74 (0.56 - 0.98)	-0.14	1.02 (0.94 - 1.09)	-1.55	1.14 (1.02 - 1.27)
ABCB7	1	0 (0 - 0.11)	2.9	0.51 (0.45 - 0.59)	-0.1	1.01 (0.86 - 1.19)
ABCB8	0	0.78 (0.58 - 1.08)	0.3	0.96 (0.89 - 1.04)	1.05	0.91 (0.81 - 1.02)
ABCB9	0	0.39 (0.25 - 0.65)	1.01	0.87 (0.81 - 0.94)	0.49	0.96 (0.86 - 1.07)
ABCB10	0	0.62 (0.42 - 0.94)	1.35	0.79 (0.72 - 0.88)	-0.5	1.06 (0.92 - 1.22)
ABCB11	0	0.47 (0.35 - 0.64)	1.11	0.88 (0.83 - 0.94)	-1.8	1.15 (1.04 - 1.26)
ABCC1	0	0.28 (0.2 - 0.4)	1.77	0.84 (0.79 - 0.89)	-1.93	1.12 (1.04 - 1.21)
ABCC2	0	0.95 (0.79 - 1.16)	-0.99	1.1 (1.04 - 1.16)	-0.41	1.03 (0.94 - 1.13)
ABCC3	0	0.71 (0.57 - 0.9)	0.63	0.94 (0.89 - 1)	1.59	0.9 (0.82 - 0.98)
ABCC4	0	0.35 (0.26 - 0.49)	1.7	0.82 (0.77 - 0.88)	-0.75	1.06 (0.96 - 1.16)
ABCC5	0	0.27 (0.19 - 0.39)	3.6	0.65 (0.6 - 0.7)	1.09	0.92 (0.84 - 1.01)
ABCC6	0	0.83 (0.67 - 1.03)	-1.09	1.11 (1.05 - 1.17)	-1.09	1.07 (0.99 - 1.17)
CFTR (ABCC7)	0	1.09 (0.91 - 1.31)	-3.14	1.32 (1.25 - 1.39)	0.77	0.94 (0.85 - 1.04)
ABCC8	0	0.61 (0.48 - 0.77)	1.91	0.82 (0.77 - 0.87)	-0.85	1.06 (0.97 - 1.15)
ABCC9	0	0.36 (0.27 - 0.48)	4.97	0.52 (0.48 - 0.56)	0.01	1 (0.91 - 1.1)
ABCC10	0	0.74 (0.59 - 0.94)	0.65	0.94 (0.89 - 0.99)	0.04	1 (0.92 - 1.08)
ABCC11	0	1.01 (0.83 - 1.24)	-0.2	1.02 (0.96 - 1.08)	-0.3	1.02 (0.93 - 1.12)
ABCC12	0	1.05 (0.86 - 1.27)	-0.09	1.01 (0.95 - 1.07)	0.42	0.97 (0.88 - 1.07)
ABCD1	1	0 (0 - 0.15)	1.87	0.72 (0.65 - 0.8)	0.44	0.96 (0.84 - 1.09)
ABCD2	0	0.46 (0.3 - 0.72)	2.35	0.67 (0.6 - 0.74)	0.45	0.95 (0.83 - 1.1)
ABCD3	0.01	0.28 (0.18 - 0.43)	2.54	0.63 (0.56 - 0.7)	0.82	0.91 (0.78 - 1.06)
ABCD4	0	0.64 (0.47 - 0.9)	0.17	0.97 (0.89 - 1.06)	-0.73	1.08 (0.94 - 1.23)
ABCE1	0.97	0.16 (0.09 - 0.31)	4.1	0.35 (0.3 - 0.41)	0.93	0.88 (0.75 - 1.05)
ABCF1	0	0.44 (0.32 - 0.61)	2.51	0.68 (0.62 - 0.74)	1.2	0.89 (0.78 - 1.01)
ABCF2	0.01	0.29 (0.18 - 0.48)	2.48	0.64 (0.57 - 0.71)	0.02	1 (0.87 - 1.15)
ABCF3	0	0.38 (0.25 - 0.57)	0.65	0.91 (0.84 - 0.99)	-0.01	1 (0.88 - 1.14)
ABCG1	0.11	0.26 (0.15 - 0.46)	2.13	0.71 (0.65 - 0.78)	0.42	0.96 (0.85 - 1.08)
ABCG2	0	1.21 (0.95 - 1.55)	-0.88	1.13 (1.04 - 1.23)	0.69	0.92 (0.8 - 1.07)
ABCG4	0	0.53 (0.35 - 0.82)	2.27	0.68 (0.61 - 0.75)	0.08	0.99 (0.87 - 1.13)
ABCG5	0	1.03 (0.77 - 1.39)	-0.74	1.11 (1.02 - 1.2)	-1.48	1.15 (1.02 - 1.3)
ABCG8	0	1.01 (0.75 - 1.36)	-2.49	1.36 (1.26 - 1.46)	-2.2	1.22 (1.08 - 1.37)
