# Supplementary material for: Ethnogeographic and inter-individual variability of human ABC transporters
Source: Hum Genet. 2020 Mar 23;139(5):623–46. doi: 10.1007/s00439-020-02150-6 (PMC7170817; doi:10.1007/s00439-020-02150-6)
Supplement: Supplementary file 7 — Supplementary Table 3: Overview of Mendelian disease associations and their respective mode of inheritance for all human ABC genes (XLSX 15 kb) [file 439_2020_2150_MOESM7_ESM.xlsx]

## Sheet: LoF_population
Genename	Disease Association(s)	OMIM Number(s)	Inheritance	AFR	AJ	EAS	EUR	FIN	LAT	SAS
ABCA1	Tangier disease	205400	AR	0.000912639	0.000889669	0.000289955	0.00115341	0.0001794	0.00036017	0.00085059
ABCA2				0.0441944	0.000103563	0.00111224	0.00037626	0.000120788	0.00180998	0.000363837
ABCA3	Congenital pulmonary alveolar proteinosis	610921	AR	0.00092512	0.00030461	0.000877687	0.00056565	0.000746038	0.00100684	0.0001625
ABCA4	Stargardt disease	248200	AR	0.0014696	0.000408888	0.00238521	0.00173881	0.000581864	0.00077439	0.00143902
ABCA5	Congenital generalized hypertichosis	135400	AR	0.002606	0	0.00143999	0.00108946	0.000600147	0.00704319	0.00117686
ABCA6				0.0135941	0.009557	0.00490427	0.00175126	0.00039916	0.00338612	0.00168299
ABCA7				0.0738431	0.00970203	0.00920462	0.00734621	0.00431321	0.0148735	0.00533679
ABCA8				0.00472731	0.00854935	0.00176655	0.00297525	0.0002127	0.0442685	0.00241031
ABCA9				0.0101101	0.0166441	0.00172825	0.00470966	0.00733936	0.00274243	0.00188071
ABCA10				1.1223	0.206133	0.441826	0.160048	0.26371	0.549316	0.219254
ABCA12	Congenital ichthyosis	601277;242500	AR	0.000942392	0.000609923	0.00204936	0.00149174	0.000543469	0.0007744	0.00253452
ABCA13				0.0148016	0.0468393	0.0352111	0.0224896	0.0193142	0.0148772	0.0143769
ABCB1				0.000508716	9.85e-05	0.000222178	0.00033982	0.000408705	0.000789893	0.00113833
ABCB10				0.000532395	0	0.000622946	0.000691042	0.00108538	0.000119182	0.00114807
ABCB11	Progressive familial cholestasis, type I	601847	AR	0.000617226	0.000197122	0.000887595	0.00067462	0.0002765	0.000784526	0.00133186
TAP1	Bare lymphocyte syndrome, type I	604571	AR	0.000829762	0.000102902	0.00196323	0.00039139	0.000229885	2.99e-05	0.0001636
TAP2	Bare lymphocyte syndrome, type I	604571	AR	0.0001359	0	5.84e-05	0.00048815	0.000376169	0.00109735	0.0001633
ABCB4	Progressive familial cholestasis, type III	602347	AR	0.000795629	0.000101647	0.0002872	0.00054793	8.96e-05	0.000321106	0.0003251
ABCB5				0.122831	0.245167	0.531346	0.220448	0.388963	0.329915	0.300834
ABCB6	Dyschromatosis universalis hereditaria; Microphthalmia; Familial pseudohyperkalemia	615402;614497;609153;111600	AD	0.00242714	0.000103306	0.00313556	0.00146831	0.00113184	0.00354146	0.00126735
ABCB7	Sideroblastic anemia	301310	XLR	0.00204228	0.0119399	7.21e-05	0.0165732	0.00385123	0.00928382	0.00364347
ABCB8				0.000588369	0	0.00179177	0.00091635	0.0001868	0.000383142	0.00145865
ABCB9				0.000633247	0.000101523	0.000116	0.00163264	0.000370258	0.00035975	0.0002632
ABCC1				0.000663018	0.00345781	0.000353404	0.00148249	0.000284724	0.000380914	0.0059556
ABCC2	Dubin-Johnson syndrome	237500	AR	0.00328255	0.000101564	0.00289647	0.00204241	0.00912832	0.00355608	0.00360987
ABCC3				0.00223217	0.000101688	0.00245106	0.00265206	0.00126796	0.00254846	0.00243087
ABCC4				0.000910384	0.000297147	0.000388113	0.00226846	0.000486301	0.00633378	0.00164449
ABCC5				0.000443343	0	0.000473799	0.000450089	0	0.0001634	9.75e-05
ABCC6	Pseudoxanthoma elasticum	264800	AR	0.00162072	0.000323871	0.00484856	0.00438826	0.00350158	0.0018222	0.0013765
ABCC7	Cystic fibrosis	219700	AR	0.00647371	0.0232079	0.00045952	0.0152621	0.00417158	0.00964373	0.0046504
ABCC8	Persistent hyperinsulinemic hypoglycemia of infancy	256450	AD,AR	0.000456869	0.000636695	0.00172632	0.00073117	0.000161142	0.000739559	0.0004905
ABCC9	Familial atrial fibrillation	614050	AD	0.000214	0.000591483	0.000902484	0.00157385	0.00217012	0.000764701	0.000812875
ABCC10				0.00430997	0	0.00180135	0.00174301	0.0012774	0.00133758	0.00110632
ABCC11				0.00752574	0.0192384	0.00407169	0.0206531	0.0124422	0.0246235	0.00270673
ABCC12				0.0651358	0.0148027	0.0159944	0.0425049	0.0199171	0.0199267	0.0437046
ABCD1	Adrenoleukodystrophy	300100	XLR	0.000187743	0	0	0.0002006	0	0	0
ABCD2				0.000461226	0.000101543	0	0.00026866	0.000155207	0.0001338	9.76e-05
ABCD3	Congenital bile acid synthesis defect, type V	616278	AR	0.000237458	0.000609632	0.000610714	0.00024422	4.48e-05	8.96e-05	3.25e-05
ABCD4	Methylmalonic aciduria and homocystinuria, cblJ type	614857	AR	0.00104182	0	0.00211469	0.000641392	0.000863533	0.000478343	0.000866901
ABCE1				0	0	0.0002291	2.703e-05	4.5e-05	0.0001225	6.52e-05
ABCF1				0.0013234	0.000511107	0.000402959	0.000813037	0.00121484	0.000857641	0.0004578
ABCF2				0.000360512	0.000304692	5.8e-05	0.00023363	8.97e-05	0.0001491	3.25e-05
ABCF3				0.000181621	0	0.000116	0.00030736	0.0001346	8.94e-05	9.75e-05
ABCG1				0.00375282	0.0460239	0.000898102	0.0228193	0.0166948	0.0127917	0.0274256
ABCG2				0.0013676	0.000985416	0.00786525	0.00187225	0.000155178	0.00158456	0.00393859
ABCG4				0.00011489	0.000101709	0.0002851	0.00049891	4.49e-05	0.00152397	0.0001951
ABCG5	Sitosterolemia	210250	AR	0.000739064	0	0.00270656	0.00062537	0.00037547	0.000520093	0.00105089
ABCG8	Sitosterolemia	210250	AR	0.000772626	0	0.00164031	0.00216029	0.00612546	0.00388862	0.00190947
